# Supplementary material for: DNA targeting by Clostridium cellulolyticum CRISPR–Cas9 Type II-C system
Source: Nucleic Acids Res. 2020 Jan 16;48(4):2026–34. doi: 10.1093/nar/gkz1225 (PMC7038990; doi:10.1093/nar/gkz1225)
Supplement: gkz1225_Supplemental_Files [file gkz1225_supplemental_files.zip]

Archive with 2 entries (2 files):
- Supplementary File S1_R2.pdf
- Supplementary_File_S2.xlsx
