# Supplementary material for: DNA targeting by Clostridium cellulolyticum CRISPR–Cas9 Type II-C system
Source: Nucleic Acids Res. 2020 Jan 16;48(4):2026–34. doi: 10.1093/nar/gkz1225 (PMC7038990; doi:10.1093/nar/gkz1225)
Supplement: gkz1225_Supplemental_Files [file gkz1225_supplemental_files.zip › Supplementary_File_S2.xlsx]

## Sheet: Sheet1
TAACGCA
GGAATCC
TGGCGAA
CTGGGTA
GGCAGTA
TAACCAA
AACCTGT
AAAAGCA
GAGAGTA
GGTAGAA
TCGCGTA
GGACGGA
AAATGAA
GGGCGGA
AACAGTA
CTGAGTA
AGGCGTA
ACAGGAT
CGCAGTA
TCAAGTA
CAATGCA
CCACGTA
CGATGTA
TTTAGTA
TCAAATG
GGATGTA
CCTTGTA
ACCAGTA
CAAAGCA
ACGTGTA
ACGGCCC
AGACGCT
CAATGTA
TTGGGAA
CGAGGTA
ATATGTA
TAGGGTA
ATACGAA
AGGTGTA
GAGTGTA
TCGCTAT
AGGGGAA
CGACGCA
AAGCGTT
GAAAGAA
ACGGGAA
TGATGAA
TTCAGAA
CAGCGAA
CGGGACA
TACAGGA
GATTGAA
CGTCGTA
CCTCGTA
CTCGCCT
GGACGTC
TGTTGTA
ATTCGCA
TGCATGC
TTCCGTA
GGAAGTT
AGGCGTT
AGACGTA
TCATGTA
CCAGGTG
AGAATAT
ATTGGTA
GTACGTA
GTAAGAA
TTGAAAG
CCAGGTT
AGATGTA
GCTCGCA
GCATGTA
AACCGCA
CAACGTA
ACCTGTA
AGGGGTA
TTAAATA
TGAACCA
GGAGCTG
TACCTCA
CACCGTA
TCTAGTA
GTTTGAA
GTGTGTA
TCTGGTA
ATTGGCA
GGTCGAT
CAAAGAA
TACCGAT
AGCGGTT
AGCAGTA
TGGTTTG
TTGACCT
TGGCGGA
GGGAGAA
AGTCGAT
GGTGGAA
GCAAGGA
GGTACGA
AGTAGTA
ACTAGCA
AATTGTA
GCGAGAA
ATGAGTA
GAACGCA
TAAGAGA
GATCGAA
GAAAGTA
TAACGTA
GGCTCAA
ACACGGA
AGAAGCA
CTTTGTA
CCGAGTA
GAGTGAA
TTAAGTA
ATGCGAA
ATACGTT
CATAGTC
CAAATGC
GTGGCCC
CTAAGTA
CTTCGAT
ATTAGTT
GCGGAAA
ATAAGTA
GTCGGAA
AGACGTT
GATCGTA
GTTAGAT
ATATGCA
ACACGTT
GTATTAA
ACGTCTC
TGGAGTA
ATACGCA
CTGCGCA
GCACGAA
TGTCGAA
AGATGAA
ATTAGAA
ACTCGCA
AGAGGTA
TGCCACA
GACCGCA
CGGCGCA
AGGTGAA
AGCCGAA
ACGTAGA
CTGTGTA
TTTCGAA
GAGTTAG
AAGAGTA
ATACCAG
TTACGTA
CAGATGC
ATCTTAC
TAAAGTA
TGGTGTA
CCATGTA
TCCGGTA
AGATGCA
ATGAGAA
GGAAGTA
AGTCGCA
AGTGTAG
GGGAGTA
ATCCGCA
CGTAGCG
GATTGTA
ACAAGTA
GTAGTTG
GTCCGTA
GGAGGAA
GTCAGTA
TAAGGCA
GTTTGTA
ACCGCCG
GGTGTTT
CGCTGTA
GAAGAGT
CGAAGTA
ATGCGTA
TTGCGTA
TTTGGTA
GCAAGAA
TAATGTA
CAACGTC
CGCGGAA
CCAAGAA
AGCGTCT
GAACGAA
AAAGGAA
TTTCGTA
GAGTCCC
CTTTGCA
ACCCGTA
CACTGTA
TAGAGTA
AAAAGTA
CGTGGTA
GTACGAA
AGAGGAT
GTGGCGA
ATGGGTA
ATACGTA
GTTCGCA
ACACGCA
AAACGGA
AAGGGTA
AAATGTT
AAATGTA
GGACGAA
TGCTGTA
ACCGGTA
GCTAGAA
GCGGGTA
ATGATTA
AGAGGCA
GTCAGAA
TTACGCA
CAGAGTA
ACAGTCG
CCTCGAA
GCGCGTA
ATTGGAA
AAGCGAA
CGCCGCA
ACTGGAA
CAAGGTA
GTACGCA
CTAGGAA
GTTGGAG
GACAGTA
GTGCTTA
CGAAGAA
TTATGAA
AGTAAGC
CTATGTA
CTACGTA
GGCAGAA
CGGCGTA
AGTCGTA
ACATGAA
TGTAAGA
ATTAGCA
CTGCGAA
TCAAGAA
TGGCGTA
GCGCGCA
GTAGTAA
CGAAGCA
TTTGGTT
TGACATA
CAGGGTA
CCTAGAA
ATCGGTA
TTGAGAC
TGACCAG
GAGAGCA
AAGCGTC
GTGCGTA
AGATATC
ATTTGAA
CCTAGTA
GAGCCCA
AACGGTA
TGGGGAA
TATCGTA
AAGTGCA
TGGAGAA
GAACGTA
TGAGGTA
CTTGAGA
CTGCGTA
GAGGGAA
TAAGGAT
ATATGAA
TAGTACA
GGTCATG
AGGAGCA
ACAAGAA
GTAATTG
AGTGGTA
AATCGCA
CCCAGTA
CAACGCA
GTAAGCT
GCCGGTA
ACCATTC
CTGCGTT
GGCCGTA
GGAAAAC
ATCAGTA
CGGAGAA
ATGGCAC
GGAAGGA
GTCCGCC
GGTCGTT
ACCATAC
ACTGCTA
TCTTGTA
TGACGCA
GTCGGTA
TGAAGAA
AAGAGAA
GTATGGA
CAAAGTA
GAGCGCA
ATAAGAA
GTGCAAT
GTTCGTT
GAGAGAA
ATAGGAT
AAGCACG
GGAAGAA
AAAGGTA
CAAAAGT
CAGCGTA
CTAAGAA
AAGCGCA
GGACGTA
AGGCGCA
ATGACAC
TGTCGTA
GATAGTA
AGCGGTA
TGACGTA
TAGAGAA
AGTGGCA
ACGTGCA
GTGGGTA
TCTCGAA
AAGCGTA
AATTAGA
ATGCGTC
AGAGGAA
ACGCGTA
CGCCGTA
ACAAGTT
ATGGAAT
TTCATTA
ATGTGTA
GCTGGTA
TCACGTA
TGACGAA
TAAGGTA
CTAGTGG
GGGCGTT
TTATGTA
CAGCTAC
GGGGGAA
GTGGGAA
GCGTGAA
AGACGGA
AGAAGTA
GGTCGAA
GGAAGCA
GTTAGCA
ATGGACA
GAATGTA
GTTCGTA
GAGAGTC
ACTTGAA
ACGCGCA
ACTAGTC
GCACGTA
AGCCGTA
CCAGCTT
TGACTAG
AAAATTC
TGTGGAA
ATTTGCA
ATAGGTA
CGTAGGA
CCAAGTA
CTTCGTA
TCGAGTA
GCAAGTT
AGGAGAA
ATTAGTA
TTACGAA
GTAAGCA
CTGCTAA
ACATGTA
TTCAGTA
AGCAGAA
ACCCGGA
ACCCGAA
TTGCGAA
AAAGGCA
AAGGGAA
TGTAGTA
TGCAGAA
GGGCGTA
CAAGGAA
CGACGAA
TAACGTT
ATAAGCA
TCAGGTA
TGAGGAA
CCTCGCA
ACGAGAA
ACACGAA
CGGATCT
GCACGCA
GCAAGTA
CAAGTTA
AAACGTA
AGGCGAA
TTAAGAA
CTACGAA
GGCTGTA
ACAGGTA
AGTCGTT
GCCGGAA
TAACGAA
CTCTGTA
CATGGTA
ATAGGGA
GGTGGTA
ACGCGAA
GGCCGAA
CGACGTA
CCAGGAA
TGGAGTT
TCGTGGA
GCCAGTA
CCAACCC
TATAGTA
TCCGGGA
ATAGAGA
CTTGGAA
CCGGCTA
AAGTGCC
TGACGTG
AGACGCA
GCACGGA
ACACTAG
GTGTGAA
GTTCGGC
TAAGGCT
ATTTCCA
AAAATGA
GCTCGTT
AAAGTTA
TGAAGCA
CGTCGAA
CTAGGGA
AAGTGAT
TTGCGTC
GAACTGC
GGTTATA
GATAGCA
ACAGCGT
GTGGCGG
GAAAGTC
TTGGAAC
GTGGATT
TCAGGAA
GTACAGG
GTAGTTC
ACTGTCG
CGTCTAA
TCCAATC
GGCCACG
GTTGTTA
GCATGTT
TCGATAG
GGCCCTA
TGGGTCT
CGAGGAA
TTGGGGA
AGAGGCC
TTGGCGG
GAATAGG
TGGCCGC
GGAACCT
TTTGATA
TCCGGAA
AGACACT
ACGCGAT
CCTGTCA
GCGCCGG
ACAGGTC
TTAACGA
GGTAGTT
CCTAGCA
CGGTGTA
TTTATTT
CACAGCC
GTATCCG
GTTCGAG
GGCGGTA
CCCGATG
TGCCTCG
TGCTCTT
ATTCGCT
CCTAAGC
GTAAGGA
TCTCGTA
GAATGCT
GAAGGTC
ACGCAAA
ATGTCAG
AATAGTC
GAGTGGA
CCAAAGT
ACTCGTT
CCGTGTA
CGGTTTA
AATCATG
TCATGCA
TTCGTCA
GCGGTTC
ACACAGG
CCAAAAC
AGTATTC
TACCGAG
CGATATG
ACTCCAG
AAAAGCG
ATCACCC
AAGCCCA
ATATCCA
CGGAGCA
AGGTGCG
GTTCGGA
GAATATT
ACGCCTA
GCAATAA
ATGCACT
GGGAACA
CCGCATG
CCAGGGA
TCCCACA
TCAAACT
CGACGAG
TCAGTGT
ATTAGTC
TTTAGTT
ATGGGAA
TTCCGCT
GTGTTGG
GGTCACA
GGAGCGA
TACATCA
AAGCTGC
AGCAAGA
CCAAGCT
CCTTGCA
AAGATTG
CCTTGGC
TCAACAA
ATAAACA
GATCTCG
CTGGTGA
CGGTGTG
TCGGGGA
GTGGTGG
ACATGTC
CATAGGC
ATTACCT
GGACAGG
GGTGTTG
AGCAGTC
TCAATTG
CGCATAG
GCCCTGC
GGCTGCG
CGAAATG
TTTGTTC
ACAGCGC
ACCCGCA
ACACCTG
AGTCGCT
GGTATCC
GCTGGCC
TTACTAC
GGCCCGA
GAAGCTA
TAAAGCG
CTATTGC
GTGAGTC
TGCTGAA
ATATTAT
AAGCGAC
TGGACGG
TTACCTA
CCTGACA
AGGGACA
TGACAGC
TGGATTG
GCGACGC
TCATGCC
GTATGTG
CCTGGCA
ATGCCTC
TGGCTAT
CCCGAAG
GTGAGGG
ATCGCCG
TGTAGGA
ACACAGA
CTATCCA
TTGATGC
ACAGTCC
CGAATGA
TGGGGTA
TGACAGA
ATAGGAA
AATCTAT
ACAGTAA
ACGTGGA
ATACTCA
GACTCAG
GGCAGCA
TAACATT
GGGCCAC
TGGGCGC
AGGATGC
GGGCCTT
ACGCTCA
GTAGACG
GGCATAC
TCTAGCC
GACAGGA
AGGTCGA
TCAACCG
TCAAGGA
ACATGTT
ATATTTT
TCAAAGT
AGAGGTG
ATTGTTA
AAAGGTC
AAACACT
CTGAGAA
GCTCATT
GTAGGGT
GTAACTC
CGGAGCT
ACCCGTC
ATAATGC
GTAGGAA
TCGTTTT
AGCATGG
ACCAGTG
CTGAGCA
ATTCTAT
ACACGTC
AATCAGT
TTAACCG
CTATCAA
TCACTCC
TAAATAC
GGGAACG
TCTCTGA
TTATGCA
CTGCGTC
GGTTTCT
TGTGACA
ACGCGGA
CCAGCGC
CCTCTAA
GAATGCA
ACATTAG
GGCGTTA
TTGGTTT
AAGCAAA
TAGCAGT
CTTAGCA
TTCATGA
GTGCATT
CGAACGT
GCGCTTC
TCAAATC
CGGGCTA
TCGGGGC
GGTATTT
TTAGGCC
AGCCTCA
ACCCTCG
CGATTAA
CGAGGCA
GTCACGT
GTAACAG
CTACCCG
GCGGCTA
CAGAGTT
ACAACGG
AGATTGG
GGGTGCC
AGGATGG
GGTCGGA
ATGAGCG
AATGGTA
ACCACTG
GTAGGAT
GAAATAT
GTGGTCG
AGATCGA
ACGAGTT
ACAAAGC
ACGCGGC
GCGAACG
AGTCGAA
GCCAGTC
TGATCCA
AACCGGA
GAGATCC
CCTAAAA
GGAACGG
AGAGGTC
TCACCCG
TGTTGGA
GGGCGCC
ACGTCCA
ACGCTTC
TCTATGT
TCGCAGT
AGAGACA
TATGGGT
TATATTG
TGAAGGA
TAGGGAC
GGAATAC
GTGACAA
ACTTTGG
TCCCGAA
ACCCACG
CCGGCGC
AGAAGAC
CCTACGC
ATTAATC
GGACTGG
CACGCCA
AGCACAG
TAGGGTG
TCACCAA
ATTCTTC
GGAAACG
CCGAAGA
CGATATC
CAACTCG
CTTGCTC
GACGGTC
GTGCACT
TAGAATA
ACGTTTC
ACCAACA
GTACCTA
CGGGGGA
GAAGGGT
AGATGCC
ATATTGT
AACAACA
TGTAGAA
TAAAGGT
ACTTCCG
TGGCGGC
ACTCGGT
ATAATTA
CGAGCTA
GAGATTG
CGGGCCC
GCTAAGT
GGTACCG
ATGCTGT
ATGCCTA
TTATTGC
ATCGTTC
GCACAAA
TAAACGA
GTAAATC
TCTTGCC
CCCACGA
CATTTCT
CCCGGCG
GGAACAA
GCCCGTA
TCAACAG
CTAATAT
AACCCTG
CTGGAGT
GTTAGTA
AGGAGTA
ACAATCG
GCATGAA
ATTTGTA
GCTAGTA
AAGTGTA
TGCCGTA
GGTAGTA
ACACGTA
TACAGAA
TCCAGTA
CGGGGTA
GTTAGGA
ACTCGTA
CTAGGTA
AGTGGAA
GGTCGCA
CAGAGAA
GTGAGAA
ACTAGTA
ATCTGTA
TTAGGAA
ACTAGAA
CGGGGAA
TGAAGTA
ATTCGGA
GGAGGCA
GAGGGTA
AAACGAA
CCAGGTA
GGGCGCA
AGTAGAA
GTAAGTA
ACGAGGA
ACGAGTA
ACTTGTA
AACCGAA
AATAGTA
AGTCTTC
AGGTGCA
CTTAGAA
CTACGCA
TTAGGTA
TCTCGTG
CATCGAA
TGATGTA
ACGGGTA
GGACGCA
ATACGTC
ACTGGTA
GGAGGTA
CTTGGTA
TGCGGTA
AGACGTC
TATGGTA
TCACGAA
GGAGTGG
GTACGAT
GTACGTT
CGTTGTA
GTAGGTA
CGGCGTT
CCACGAA
GCAGGTA
AGAAGAA
GTTGGTA
GTGAGTA
AGGAAGC
TACCGTA
ATTCGTA
GTTAGAA
GGGCGAA
AAAAGAA
TATCGCA
CGGAGTA
TTTAGGA
ATGCGCA
TAAAGCC
GGGTGTA
GCGAGTA
TGTCGCA
AACGGAA
GAGCGTA
ACAGGAA
GCTCGAA
GGGGGTA
CGGAGTT
TTCGGTA
GAAGGTA
ATTCGAA
GGTCGTA
CTCAGTA
AGACGAA
CTCAGAA
CAACGAA
TCCCTTT
GGCAGGG
TTCCGAA
GGTTGTA
